# Supplementary material for: Compressive Strength Estimation of Geopolymer Composites through Novel Computational Approaches
Source: Polymers (Basel). 2022 May 23;14(10):2128. doi: 10.3390/polym14102128 (PMC9147713; doi:10.3390/polym14102128)
Supplement: Supplementary file 1 [file polymers-14-02128-s001.zip]

Archive with 1 entries (1 files):
- polymers-1680348-supplementary.xlsx
