# Supplementary material for: Compressive Strength Estimation of Geopolymer Composites through Novel Computational Approaches
Source: Polymers (Basel). 2022 May 23;14(10):2128. doi: 10.3390/polym14102128 (PMC9147713; doi:10.3390/polym14102128)
Supplement: Supplementary file 1 [file polymers-14-02128-s001.zip › polymers-1680348-supplementary.xlsx]

## Sheet: Compressive Strength (2)
Ref	Curing Temperature (oC)	Curing Time (h)	Age of Specimen (days)	Alkali/fly ash ratio	Na2SiO3/NaOH ratio	NaOH Molarity	Aggregate volume (%)	Superplasticizer (%)	Water (%)	Compressive Strength (Mpa)
Joseph and Matthew	100	24	7	0.55	2.5	10	60	2	49.09	38
	100	24	7	0.55	2.5	10	60	2	49.09	39
	100	24	7	0.55	2.5	10	60	2	49.09	40
	100	24	7	0.55	2.5	10	60	2	49.09	42
	100	24	7	0.55	2.5	10	60	2	49.09	39
	100	24	7	0.55	2.5	10	65	2	49.09	40
	100	24	7	0.55	2.5	10	65	2	49.09	41
	100	24	7	0.55	2.5	10	65	2	49.09	42
	100	24	7	0.55	2.5	10	65	2	49.09	44
	100	24	7	0.55	2.5	10	65	2	49.09	42
	100	24	7	0.55	2.5	10	70	2	49.09	43
	100	24	7	0.55	2.5	10	70	2	49.09	45
	100	24	7	0.55	2.5	10	70	2	49.09	47
	100	24	7	0.55	2.5	10	70	2	49.09	52
	100	24	7	0.55	2.5	10	70	2	49.09	46
	100	24	7	0.55	2.5	10	75	2	49.09	33
	100	24	7	0.55	2.5	10	75	2	49.09	35
	100	24	7	0.55	2.5	10	75	2	49.09	41
	100	24	7	0.55	2.5	10	75	2	49.09	45
	100	24	7	0.55	2.5	10	75	2	49.09	40
	100	24	28	0.55	2.5	10	60	2	49.09	45
	100	24	28	0.55	2.5	10	65	2	49.09	47
	100	24	28	0.55	2.5	10	70	2	49.09	56
	100	24	28	0.55	2.5	10	75	2	49.09	49
	100	24	3	0.55	2.5	10	60	2	49.09	42
	100	24	3	0.55	2.5	10	65	2	49.09	45
	100	24	3	0.55	2.5	10	70	2	49.09	52
	100	24	3	0.55	2.5	10	75	2	49.09	45
	100	24	7	0.35	1.5	10	70	2	49.09	31
	100	24	7	0.35	2	10	70	2	49.09	34
	100	24	7	0.35	2.5	10	70	2	49.09	39
	100	24	7	0.35	3	10	70	2	49.09	36
	100	24	7	0.35	3.5	10	70	2	49.09	34
	100	24	7	0.45	1.5	10	70	2	49.09	34
	100	24	7	0.45	2	10	70	2	49.09	40
	100	24	7	0.45	2.5	10	70	2	49.09	47
	100	24	7	0.45	3	10	70	2	49.09	43
	100	24	7	0.45	3.5	10	70	2	49.09	38
	100	24	7	0.55	1.5	10	70	2	49.09	47
	100	24	7	0.55	2	10	70	2	49.09	54
	100	24	7	0.55	2.5	10	70	2	49.09	58
	100	24	7	0.55	3	10	70	2	49.09	52
	100	24	7	0.55	3.5	10	70	2	49.09	43
	100	24	7	0.65	1.5	10	70	2	49.09	41
	100	24	7	0.65	2	10	70	2	49.09	43
	100	24	7	0.65	2.5	10	70	2	49.09	44
	100	24	7	0.65	3	10	70	2	49.09	42
	100	24	7	0.65	3.5	10	70	2	49.09	41
	100	24	7	0.35	1.5	10	70	2	49.09	40
	100	24	7	0.35	2	10	70	2	49.09	38
	100	24	7	0.35	2.5	10	70	2	49.09	35
	100	24	7	0.35	3	10	70	2	49.09	31
	100	24	7	0.35	3.5	10	70	2	49.09	30
	100	24	7	0.45	2.5	10	70	2	49.09	49
	100	24	7	0.45	2.5	10	70	2	49.09	45
	100	24	7	0.45	2.5	10	70	2	49.09	42
	100	24	7	0.45	2.5	10	70	2	49.09	39
	100	24	7	0.45	2.5	10	70	2	49.09	35
	100	24	7	0.55	2.5	10	70	2	49.09	60
	100	24	7	0.55	2.5	10	70	2	49.09	56
	100	24	7	0.55	2.5	10	70	2	49.09	52
	100	24	7	0.55	2.5	10	70	2	49.09	49
	100	24	7	0.55	2.5	10	70	2	49.09	46
	100	24	7	0.65	2.5	10	70	2	49.09	47
	100	24	7	0.65	2.5	10	70	2	49.09	44
	100	24	7	0.65	2.5	10	70	2	49.09	40
	100	24	7	0.65	2.5	10	70	2	49.09	37
	100	24	7	0.65	2.5	10	70	2	49.09	32
	28	24	7	0.35	2.5	10	70	2	49.09	14
	60	24	7	0.35	2.5	10	70	2	49.09	28
	70	24	7	0.35	2.5	10	70	2	49.09	30
	80	24	7	0.35	2.5	10	70	2	49.09	32
	90	24	7	0.35	2.5	10	70	2	49.09	36
	100	24	7	0.35	2.5	10	70	2	49.09	39
	110	24	7	0.35	2.5	10	70	2	49.09	32
	120	24	7	0.35	2.5	10	70	2	49.09	30
	28	24	7	0.45	2.5	10	70	2	49.09	14
	60	24	7	0.45	2.5	10	70	2	49.09	32
	70	24	7	0.45	2.5	10	70	2	49.09	34
	80	24	7	0.45	2.5	10	70	2	49.09	35
	90	24	7	0.45	2.5	10	70	2	49.09	38
	100	24	7	0.45	2.5	10	70	2	49.09	44
	110	24	7	0.45	2.5	10	70	2	49.09	39
	120	24	7	0.45	2.5	10	70	2	49.09	35
	28	24	7	0.55	2.5	10	70	2	49.09	16
	60	24	7	0.55	2.5	10	70	2	49.09	37
	70	24	7	0.55	2.5	10	70	2	49.09	41
	80	24	7	0.55	2.5	10	70	2	49.09	44
	90	24	7	0.55	2.5	10	70	2	49.09	49
	100	24	7	0.55	2.5	10	70	2	49.09	55
	110	24	7	0.55	2.5	10	70	2	49.09	48
	120	24	7	0.55	2.5	10	70	2	49.09	44
	28	24	7	0.65	2.5	10	70	2	49.09	15
	60	24	7	0.65	2.5	10	70	2	49.09	34
	70	24	7	0.65	2.5	10	70	2	49.09	38
	80	24	7	0.65	2.5	10	70	2	49.09	40
	90	24	7	0.65	2.5	10	70	2	49.09	42
	100	24	7	0.65	2.5	10	70	2	49.09	45
	110	24	7	0.65	2.5	10	70	2	49.09	40
	120	24	7	0.65	2.5	10	70	2	49.09	36
	100	6	7	0.55	2.5	10	70	2	49.09	25
	100	12	7	0.55	2.5	10	70	2	49.09	36
	100	24	7	0.55	2.5	10	70	2	49.09	54
	100	48	7	0.55	2.5	10	70	2	49.09	56
	100	72	7	0.55	2.5	10	70	2	49.09	57
	100	24	7	0.55	2.5	8	70	2	49.09	45
	100	24	7	0.55	2.5	10	70	2	49.09	54
	100	24	7	0.55	2.5	12	70	2	49.09	47
	100	24	7	0.55	2.5	14	70	2	49.09	43
	100	24	7	0.55	2.5	16	70	2	49.09	51
M.Fareed Ahmad et.al	70	24	1	0.5	2.5	12	65	7	56.31	53.46
	70	24	1	0.5	2.5	12	65	7	56.31	45.01
	70	24	1	0.5	2.5	12	65	7	56.31	37.31
	70	24	1	0.5	2.5	12	65	7	56.31	22.58
	70	48	2	0.5	2.5	12	65	7	56.31	51.03
	70	72	3	0.5	2.5	12	65	7	56.31	51.41
	70	96	4	0.5	2.5	12	65	7	56.31	51.68
	60	48	2	0.5	2.5	12	65	7	56.31	44.81
	80	48	2	0.5	2.5	12	65	7	56.31	48.56
	90	48	2	0.5	2.5	12	65	7	56.31	47.99
Deb et al.	20	72	7	0.35	2.5	14	70	1.5	58.5	11
	20	72	28	0.35	2.5	14	70	1.5	58.5	25
	20	72	56	0.35	2.5	14	70	1.5	58.5	30
	20	72	90	0.35	2.5	14	70	1.5	58.5	33
	20	72	180	0.35	2.5	14	70	1.5	58.5	35
	20	72	7	0.35	1.5	14	70	1.5	58.5	8
	20	72	28	0.35	1.5	14	70	1.5	58.5	27
	20	72	56	0.35	1.5	14	70	1.5	58.5	32
	20	72	90	0.35	1.5	14	70	1.5	58.5	34
	20	72	180	0.35	1.5	14	70	1.5	58.5	37
Hardjito and Rangan	60	24	7	0.35	0.4	8	75-80	0	55.9	17
	30	4	7	0.35	2.5	8	75-80	0	55.9	8
	60	4	7	0.35	2.5	8	75-80	0	55.9	24
	60	8	7	0.35	2.5	8	75-80	0	55.9	31
	60	12	7	0.35	2.5	8	75-80	0	55.9	41
	60	48	7	0.35	2.5	8	75-80	0	55.9	72
	60	72	7	0.35	2.5	8	75-80	0	55.9	77
	60	96	7	0.35	2.5	8	75-80	0	55.9	82
	90	4	7	0.35	2.5	8	75-80	0	55.9	37
	30	24	7	0.35	2.5	8	75-80	0	55.9	20
	60	24	7	0.35	2.5	8	75-80	0	55.9	57
	30	24	7	0.35	2.5	8	75-80	1.3	55.9	35
	45	24	7	0.35	2.5	8	75-80	1.3	55.9	41
	60	24	7	0.35	2.5	8	75-80	1.3	55.9	63
	75	24	7	0.35	2.5	8	75-80	1.3	55.9	64
	90	24	7	0.35	2.5	8	75-80	1.3	55.9	63
	45	6	7	0.35	2.5	8	75-80	1.3	55.9	33
	60	6	7	0.35	2.5	8	75-80	1.3	55.9	42
	75	6	7	0.35	2.5	8	75-80	1.3	55.9	48
	90	6	7	0.35	2.5	8	75-80	1.3	55.9	51
	60	24	7	0.35	2.5	8	75-80	1	55.9	56
	60	24	7	0.35	2.5	8	75-80	1.5	55.9	58
	60	24	7	0.35	2.5	8	75-80	2	55.9	57
	60	24	7	0.35	2.5	8	75-80	2.5	55.9	50
	60	24	7	0.35	2.5	8	75-80	3	55.9	50
	60	24	7	0.35	2.5	8	75-80	3.5	55.9	46
	60	24	3	0.35	2.5	8	75-80	0	55.9	61
	60	24	14	0.35	2.5	8	75-80	0	55.9	64
	60	24	28	0.35	2.5	8	75-80	0	55.9	60
	60	24	56	0.35	2.5	8	75-80	0	55.9	61
	60	24	91	0.35	2.5	8	75-80	0	55.9	63
	90	24	7	0.35	2.5	8	75-80	0	55.9	66
	60	24	7	0.35	0.4	14	75-80	0	55.9	48
	30	48	7	0.35	2.5	14	75-80	0	55.9	49
	60	4	7	0.35	2.5	14	75-80	0	55.9	25
	90	4	7	0.35	2.5	14	75-80	0	55.9	30
	30	24	7	0.35	2.5	14	75-80	0	55.9	29
	60	24	7	0.35	2.5	14	75-80	0	55.9	68
	90	24	7	0.35	2.5	14	75-80	0	55.9	70
	60	24	3	0.38	2	14	75-80	0	55.9	42
	60	24	3	0.38	2	14	75-80	1	55.9	41
	60	24	3	0.38	2	14	75-80	2	55.9	41
	60	24	3	0.38	2	14	75-80	4	55.9	36
	60	24	7	0.35	2.5	12	75-80	1.5	55.9	40
	60	24	7	0.35	2.5	14	75-80	1.5	55.9	43
	60	24	7	0.35	2.5	12	75-80	1.5	55.9	38
	60	24	7	0.35	2.5	8	75-80	1.5	55.9	63
	30	24	7	0.35	2.5	14	75-80	2	55.9	44
	45	24	7	0.35	2.5	14	75-80	2	55.9	55
	60	24	7	0.35	2.5	14	75-80	2	55.9	59
	75	24	7	0.35	2.5	14	75-80	2	55.9	65
	90	24	7	0.35	2.5	14	75-80	2	55.9	71
	30	24	7	0.35	2.5	14	75-80	2	55.9	35
	45	24	7	0.35	2.5	14	75-80	2	55.9	42
	75	24	7	0.35	2.5	14	75-80	2	55.9	60
	90	24	7	0.35	2.5	14	75-80	2	55.9	59
	30	24	7	0.35	2.5	14	75-80	2	55.9	32
	45	24	7	0.35	2.5	14	75-80	2	55.9	37
	60	24	7	0.35	2.5	14	75-80	2	55.9	44
	75	24	7	0.35	2.5	14	75-80	2	55.9	44
	90	24	7	0.35	2.5	14	75-80	2	55.9	44
	60	24	7	0.35	2.5	8	75-80	1.5	55.9	47
	60	24	7	0.35	2.5	10	75-80	1.5	55.9	45
	60	24	7	0.35	2.5	12	75-80	1.5	55.9	42
	60	24	7	0.35	2.5	14	75-80	1.5	55.9	40
	60	24	7	0.35	2.5	16	75-80	1.5	55.9	40
	60	24	21	0.35	2.5	14	75-80	1.5	55.9	40
	90	4	3	0.35	2.5	14	75-80	1.5	55.9	40
	90	24	90	0.35	2.5	14	75-80	2	55.9	89
	90	24	90	0.35	2.5	8	75-80	1.5	55.9	68
	60	24	90	0.4	2	8	75-80	1.5	55.9	55
	60	24	90	0.4	2	8	75-80	1.5	55.9	44
Galvin and Llyod	60	18	1	0.35	2.5	8	75	0	55.9	23
	60	18	7	0.35	2.5	8	75	0	55.9	26
	60	18	28	0.35	2.5	8	75	0	55.9	33
	60	18	91	0.35	2.5	8	75	0	55.9	36
Kubiantoro et al.	65	24	3	0.4	2.5	8	78	0	55.52	43.2
	65	24	7	0.4	2.5	8	78	0	55.52	44
	65	24	28	0.4	2.5	8	78	0	55.52	50
	65	24	56	0.4	2.5	8	78	0	55.52	54
Lloyd and Rangan	60	24	7	0.35	2.5	8	77	1.5	55.9	56
Nuruddin et al.	30	24	3	0.4	2.5	8	78	3	56.31	34.5
	30	24	7	0.4	2.5	8	78	3	56.31	42.3
	30	24	28	0.4	2.5	8	78	3	56.31	48.7
	30	24	56	0.4	2.5	8	78	3	56.31	50.6
	30	24	90	0.4	2.5	8	78	3	56.31	51.36
Nath and Sarker	23	24	3	0.4	2.5	14	78	0	58.5	5
	23	24	7	0.4	2.5	14	78	0	58.5	16
	23	24	28	0.4	2.5	14	78	0	58.5	25.6
	23	24	56	0.4	2.5	14	78	0	58.5	30
	23	24	90	0.4	2.5	14	78	0	58.5	33.4
	23	24	28	0.35	2.5	14	78	1.5	58.5	32.2
	23	24	90	0.35	2.5	14	78	1.5	58.5	41.1
Olivia and Nikraz	60	24	1	0.3	1.5	14	72	1.22	55.9	37.81
	60	24	7	0.3	1.5	14	72	1.22	55.9	39.52
	60	24	28	0.3	1.5	14	72	1.22	55.9	39.93
	70	12	1	0.35	2	14	72	1.27	55.9	34.56
	70	12	7	0.35	2	14	72	1.27	55.9	35.31
	70	12	28	0.35	2	14	72	1.27	55.9	37.09
	75	24	1	0.4	2.5	14	72	1.32	55.9	49.67
	75	24	7	0.4	2.5	14	72	1.32	55.9	49.89
	75	24	28	0.4	2.5	14	72	1.32	55.9	49.64
	75	24	1	0.3	2	14	74	1.32	55.9	41.92
	75	24	7	0.3	2	14	74	1.32	55.9	40.93
	75	24	28	0.3	2	14	74	1.32	55.9	42.51
	75	24	91	0.3	2	14	74	1.5	55.9	58.85
	60	24	1	0.35	2.5	14	74	1.37	55.9	32.45
	60	24	7	0.35	2.5	14	74	1.37	55.9	37.55
	60	24	28	0.35	2.5	14	74	1.37	55.9	38.69
	70	12	1	0.4	1.5	14	74	1.42	55.9	25.17
	70	12	7	0.4	1.5	14	74	1.42	55.9	27.16
	70	12	28	0.4	1.5	14	74	1.42	55.9	28.64
	70	12	1	0.3	2.5	14	76	1.44	55.9	54.1
	70	12	7	0.3	2.5	14	76	1.44	55.9	52.29
	70	12	28	0.3	2.5	14	76	1.44	55.9	54.89
	70	12	91	0.3	2.5	14	76	1.51	55.9	56.51
	75	24	1	0.35	1.5	14	76	1.5	55.9	32.4
	75	24	7	0.35	1.5	14	76	1.5	55.9	34.53
	75	24	28	0.35	1.5	14	76	1.5	55.9	35.73
	60	24	1	0.4	2	14	76	1.55	55.9	25.86
	60	24	7	0.4	2	14	76	1.55	55.9	29.29
	60	24	28	0.4	2	14	76	1.55	55.9	29.71
	75	24	7	0.3	2.5	14	72	1.5	55.9	59.08
	75	24	28	0.3	2.5	14	72	1.5	55.9	60.2
	75	24	91	0.3	2.5	14	72	1.5	55.9	63.29
Sarker et al.	60	24	28	0.38	1.5	14	76	0	62	32
	60	24	28	0.38	1.5	14	76	0	62	36
	60	24	28	0.42	1.5	14	76	0	62	48
Shi et al.	80	24	3	0.5	2.5	8	77	0	55.9	74.37
	80	24	7	0.5	2.5	8	77	0	55.9	80.58
	80	24	28	0.5	2.5	8	77	0	55.9	85.66
	80	24	60	0.5	2.5	8	77	0	55.9	86.15
	80	24	90	0.5	2.5	8	77	0	55.9	88.22
Sujatha et al.	70	24	28	0.46	2.5	12	75	2	55.9	35.48
	70	24	28	0.5	2.5	12	75	2	55.9	53.5
Vora and Dave	75	24	3	0.4	2.5	14	75-77	2	48.15	30
	75	24	3	0.35	2.5	14	75-77	2	48.15	30
	75	24	3	0.4	2	14	75-77	2	48.15	40
	75	48	3	0.4	2.5	14	75-77	2	48.15	32
	75	48	3	0.4	2.5	14	75-77	3	48.15	30
	75	48	3	0.4	2.5	14	75-77	4	48.15	29
	75	24	3	0.4	2	14	75-77	1	48.15	30
	75	24	3	0.4	2	14	75-77	1	48.15	24
	75	24	3	0.4	2	14	75-77	1	48.15	20
	75	24	7	0.4	2	8	75-77	1	48.15	32
	75	24	7	0.4	2	10	75-77	1	48.15	35
	75	24	7	0.4	2	12	75-77	1	48.15	43
	75	24	7	0.4	2	14	75-77	1	48.15	46
	60	24	7	0.4	2	14	75-77	1	48.15	38
	75	24	7	0.4	2	14	75-77	1	48.15	46
	90	24	7	0.4	2	14	75-77	1	48.15	49
Wardhono.A. et al.	80	24	28	0.82	1.6	15	64	0	55.9	22.37
	80	24	56	0.82	1.6	15	64	0	55.9	25.13
	80	24	90	0.82	1.6	15	64	0	55.9	27.01
	80	24	180	0.82	1.6	15	64	0	55.9	31.09
	80	24	360	0.82	1.6	15	64	0	55.9	33.23
	80	24	540	0.82	1.6	15	64	0	55.9	33.09
Weena Lokuge	80	24	7	0.45	1.75	10	62	0	55.9	26.6
	80	24	28	0.45	1.75	10	62	0	55.9	28.3
	80	24	7	0.5	3	10	74	0	55.9	39.5
	80	24	28	0.5	3	10	74	0	55.9	42.1
	80	24	7	0.45	3.5	10	74	0	55.9	45.4
	80	24	28	0.45	3.5	10	74	0	55.9	49
	80	24	7	0.5	4	10	74	0	55.9	50.6
	80	24	28	0.5	4	10	74	0	55.9	55.5
A.Mehta and R.Siddique	80	24	28	0.55	2.5	10	80	2	49.08	44.3
	80	24	90	0.55	2.5	10	80	2	49.08	46.9
	80	24	365	0.55	2.5	10	80	2	49.08	47.3
K.Ramujeea and M.P.Raju	60	24	28	0.5	2	8	75-80	0	55.9	31.33
	60	24	28	0.4	2.5	16	75-80	1.5	55.9	50.66
	60	24	28	0.345	2.5	16	75-80	1.5	55.9	71.1
T.Sathanandam et al.	27	24	7	0.43	1	12	70	0	55.9	15.3
	27	24	14	0.43	1	12	70	0	55.9	18.6
	27	24	28	0.43	1	12	70	0	55.9	21.2
	100	24	7	0.43	1	12	70	0	55.9	19.3
	100	24	14	0.43	1	12	70	0	55.9	20.4
	100	24	28	0.43	1	12	70	0	55.9	22.4
	27	24	7	0.43	1	16	70	0	55.9	9.5
	27	24	14	0.43	1	16	70	0	55.9	12.7
	27	24	28	0.43	1	16	70	0	55.9	17.1
	100	24	7	0.43	1	16	70	0	55.9	18.5
	100	24	14	0.43	1	16	70	0	55.9	19.3
	100	24	28	0.43	1	16	70	0	55.9	22.1
	27	24	7	0.43	1	20	70	0	55.9	10.1
	27	24	14	0.43	1	20	70	0	55.9	17.1
	27	24	28	0.43	1	20	70	0	55.9	21.6
	100	24	7	0.43	1	20	70	0	55.9	20
	100	24	14	0.43	1	20	70	0	55.9	22.4
	100	24	28	0.43	1	20	70	0	55.9	24.5
A.Mehta and R.Siddique	80	24	3	0.55	2.5	10	80	2	49.08	41.5
	80	24	7	0.55	2.5	10	80	2	49.08	43.4
	80	24	28	0.55	2.5	10	80	2	49.08	45
	80	24	90	0.55	2.5	10	80	2	49.08	46
	80	24	365	0.55	2.5	10	80	2	49.08	47.6
K.Pasupathy et al.	60	24	90	0.35	2.5	8	75	1.47	55.9	39
P.Nuaklong et al.	60	48	7	0.6	1.5	8	70	0	57.3	40
	60	48	7	0.6	1.5	12	70	0	57.3	41.4
	60	48	7	0.6	1.5	16	70	0	57.3	38.4
A.Wongsa et al.	60	48	7	0.7	0.5	10	75	0	57.23	38.2
	60	48	7	0.7	1	10	75	0	57.23	36
	60	48	7	0.7	1.5	10	75	0	57.23	34.1
Faiz Uddin A.S	60	24	7	0.4	2.5	8	75	0	55.9	41.1
	60	24	28	0.4	2.5	8	75	0	55.9	45.3
Hamdy K. Shehab	100	24	7	0.55	2.5	10	80	0	49.09	28.44
	100	24	28	0.55	2.5	10	80	0	49.09	31.38
	100	24	7	0.45	2.5	10	80	0	49.09	23.92
	100	24	28	0.45	2.5	10	80	0	49.09	26.38
	100	24	7	0.55	2.5	10	75	0	49.09	32.36
	100	24	28	0.55	2.5	10	75	0	49.09	35.5
	100	24	7	0.45	2.5	10	75	0	49.09	27.16
	100	24	28	0.45	2.5	10	75	0	49.09	29.81
Ali A. Aliabdo et al.	50	48	7	0.35	2.5	16	75	3	55.9	18.3
	50	48	28	0.35	2.5	16	75	3	55.9	22.2
	50	48	7	0.35	2.5	16	75	2.625	55.9	25.5
	50	48	28	0.35	2.5	16	75	2.625	55.9	27.5
	50	48	7	0.35	2.5	16	75	2.33	55.9	33.3
	50	48	28	0.35	2.5	16	75	2.33	55.9	38.5
	28	48	7	0.35	2.5	16	75	2.625	55.9	10
	28	48	28	0.35	2.5	16	75	2.625	55.9	13.2
	70	48	7	0.35	2.5	16	75	2.625	55.9	35.6
	70	48	28	0.35	2.5	16	75	2.625	55.9	37.5
	90	48	7	0.35	2.5	16	75	2.625	55.9	30
	90	48	28	0.35	2.5	16	75	2.625	55.9	32.5
	50	24	7	0.35	2.5	16	75	2.625	55.9	22.8
	50	24	28	0.35	2.5	16	75	2.625	55.9	25.1
	50	72	7	0.35	2.5	16	75	2.625	55.9	28.8
	50	72	28	0.35	2.5	16	75	2.625	55.9	31
F.N. Okoye et al.	100	72	3	0.4	2.5	14	77	1	55.9	29.2
	100	72	7	0.4	2.5	14	77	1	55.9	30
	100	72	14	0.4	2.5	14	77	1	55.9	30.2
	100	72	21	0.4	2.5	14	77	1	55.9	32
	100	72	28	0.4	2.5	14	77	1	55.9	36.8
N.Ganesan et al.	60	24	28	0.35	2.5	10	75	2.5	55.9	37
Lateef N. Assi et al.	75	48	7	0.35	2.5	14	77	1.5	55.9	59.5
	75	48	7	0.35	2.5	14	77	1.5	55.9	56.7
F. U. A. Shaikh and V. Vimonsatit	60	24	28	0.35	2.5	10	75	0	55.9	36.5
	60	24	28	0.35	2.5	13	75	0	55.9	64.3
	60	24	28	0.35	2.5	16	75	0	55.9	72.1
	60	24	28	0.35	2.5	10	75	0	55.9	25
	60	24	28	0.35	2.5	16	75	0	55.9	27.5
	60	40	28	0.35	2.5	10	75	0	55.9	33
Sharayu Satpute et al.	80	24	3	0.35	1	8	77	0	55.9	23.33
	80	24	7	0.35	1	8	77	0	55.9	31.47
	80	24	28	0.35	1	8	77	0	55.9	32.66
	90	24	7	0.35	1	10	77	0	55.9	31.02
	90	24	28	0.35	1	10	77	0	55.9	41.76
	90	24	7	0.35	1	12	77	0	55.9	28.31
	90	24	28	0.35	1	12	77	0	55.9	35.95
	90	24	7	0.35	1	14	77	0	55.9	26.08
	90	24	28	0.35	1	14	77	0	55.9	39.48
M.D.J. Sumajouw and B. V. Rangan	60	24	28	0.35	2.5	14	76	1.5	55.9	37
	60	24	28	0.35	2.5	14	76	1.5	55.9	46
S. Srinivasan et al.	70	24	28	0.45	2.5	8	75	2	55.9	32.74
Kumar S et al.	70	24	28	1	2.5	16	74	1	53.91	17.48
	70	24	28	0.886	2.5	16	72.03	1	53.91	19.92
	70	24	28	0.793	2.5	16	70.3	1	53.91	26.59
	70	24	28	0.717	2.5	16	68.5	1	53.91	28.44
	70	24	28	0.65	2.5	16	66.8	1	53.91	31.55
	70	24	28	0.603	2.5	16	65	1	53.91	35.25
	70	24	28	0.558	2.5	16	63.3	1	53.91	37.11
	70	24	28	0.52	2.5	16	61.5	1	53.91	33.55
	70	24	28	0.486	2.5	16	59.79	1	53.91	28.07
Subhash V. Patankar	60	24	7	0.35	1	13	0	0	49.28	37.22
M. Albitar et al. (2014)	70	24	3	0.37	1.5	14	0	2.034	55.9	53.8
	70	24	3	0.37	1.5	14	0	3.28	55.9	34.8
	70	24	3	0.37	1.5	14	0	11.3	55.9	29.4
	70	24	3	0.37	1.5	14	0	11.3	55.9	36.3
	70	24	3	0.37	1.5	14	0	5.65	55.9	74.5
	70	24	3	0.37	1.5	14	0	5.65	55.9	67.6
	70	24	3	0.37	1.5	14	0	5.65	55.9	64.4
	70	24	3	0.37	1.5	14	0	0	55.9	55.6
	70	24	3	0.37	1.5	14	0	0.2	55.9	44.4
	70	24	3	0.37	1.5	14	0	7.45	55.9	66.9
	70	24	3	0.37	1.5	14	0	8.6	55.9	62.4
	70	24	3	0.37	1.5	14	0	9.72	55.9	57.1
	70	24	3	0.37	1.5	14	0	11.3	55.9	40.9
	70	24	7	0.37	1.5	14	0	11.3	55.9	49.3
	70	24	14	0.37	1.5	14	0	11.3	55.9	48.1
	70	24	28	0.37	1.5	14	0	11.3	55.9	50.2
	70	24	56	0.37	1.5	14	0	11.3	55.9	52.3
	70	24	90	0.37	1.5	14	0	11.3	55.9	50.6
	70	24	240	0.37	1.5	14	0	11.3	55.9	58.3
	23	24	3	0.37	1.5	14	0	11.3	55.9	1.52
	23	24	7	0.37	1.5	14	0	11.3	55.9	7.11
	23	24	14	0.37	1.5	14	0	11.3	55.9	17.1
	23	24	21	0.37	1.5	14	0	11.3	55.9	32.7
	23	24	28	0.37	1.5	14	0	11.3	55.9	40.7
	23	24	56	0.37	1.5	14	0	11.3	55.9	49.6
	23	24	90	0.37	1.5	14	0	11.3	55.9	49.3
	23	24	240	0.37	1.5	14	0	11.3	55.9	55.3
	70	24	3	0.37	1.5	14	0	0	55.9	46.2
	23	24	3	0.37	1.5	14	0	0	55.9	8.02
	23	24	7	0.37	1.5	14	0	0	55.9	14.3
	23	24	14	0.37	1.5	14	0	0	55.9	28.3
	23	24	21	0.37	1.5	14	0	0	55.9	36.8
	23	24	28	0.37	1.5	14	0	0	55.9	46
	23	24	56	0.37	1.5	14	0	0	55.9	58
	70	24	3	0.37	1.5	14	0	0	55.9	27.2
Shafiq Ishaq et al.	27	24	7	0.4	2.5	10	0	3	64	16.15
	27	24	14	0.45	2.5	10	0	3	64	33.39
	27	24	28	0.5	2.5	10	0	3	64	42.13
Muhd Fadhil Nuruddin et al.	70	24	1	0.5	2.5	12	0	7	55.52	53.5
	70	24	1	0.5	2.5	12	0	7	55.52	45
	70	24	1	0.5	2.5	12	0	7	55.52	37.3
	70	24	1	0.5	2.5	12	0	7	55.52	22.6
	70	48	1	0.5	2.5	12	0	7	55.52	51
	70	72	1	0.5	2.5	12	0	7	55.52	51.4
	70	96	1	0.5	2.5	12	0	7	55.52	51.7
	60	48	1	0.5	2.5	12	0	7	55.52	44.8
	80	48	1	0.5	2.5	12	0	7	55.52	48.6
	90	48	1	0.5	2.5	12	0	7	55.52	48
G Lavanya and J Jegan	27	24	28	0.5	2.5	8	0	0	55.9	11.45
	27	24	28	0.5	2.5	10	0	0	55.9	18.33
	27	24	28	0.5	2.5	12	0	0	55.9	29.33
	27	24	28	0.5	2.5	14	0	0	55.9	20
	27	24	28	0.5	2.5	16	0	0	55.9	18.71
	27	24	28	0.45	2.5	8	0	0	55.9	12.65
	27	24	28	0.45	2.5	10	0	0	55.9	19.45
	27	24	28	0.45	2.5	12	0	0	55.9	31.25
	27	24	28	0.45	2.5	14	0	0	55.9	19.78
	27	24	28	0.45	2.5	16	0	0	55.9	17.7
	27	24	28	0.4	2.5	8	0	0	55.9	13.7
	27	24	28	0.4	2.5	10	0	0	55.9	20.65
	27	24	28	0.4	2.5	12	0	0	55.9	33
	27	24	28	0.4	2.5	14	0	0	55.9	19.94
	27	24	28	0.4	2.5	16	0	0	55.9	18.53
	27	24	28	0.35	2.5	8	0	0	55.9	15
	27	24	28	0.35	2.5	10	0	0	55.9	22.33
	27	24	28	0.35	2.5	12	0	0	55.9	35
	27	24	28	0.35	2.5	14	0	0	55.9	20.21
	27	24	28	0.35	2.5	16	0	0	55.9	19.55
Raijiwala and Patil	60	24	1	0.35	2.5	8	0	2	45.1	16.42
	60	24	7	0.35	2.5	8	0	2	45.1	28.33
	60	24	14	0.35	2.5	8	0	2	45.1	34.22
	60	24	28	0.35	2.5	8	0	2	45.1	37.36
	60	24	1	0.35	2.5	10	0	2	45.1	20.18
	60	24	7	0.35	2.5	10	0	2	45.1	30.14
	60	24	14	0.35	2.5	10	0	2	45.1	35.24
	60	24	28	0.35	2.5	10	0	2	45.1	40.29
	60	24	1	0.35	2.5	12	0	2	45.1	23.1
	60	24	7	0.35	2.5	12	0	2	45.1	33.16
	60	24	14	0.35	2.5	12	0	2	45.1	39.12
	60	24	28	0.35	2.5	12	0	2	45.1	42.44
	60	24	1	0.35	2.5	14	0	2	45.1	24.12
	60	24	7	0.35	2.5	14	0	2	45.1	34.28
	60	24	14	0.35	2.5	14	0	2	45.1	40.18
	60	24	28	0.35	2.5	14	0	2	45.1	43
	60	24	1	0.35	2.5	16	0	2	45.1	25.02
	60	24	7	0.35	2.5	16	0	2	45.1	35.1
	60	24	14	0.35	2.5	16	0	2	45.1	41.18
	60	24	28	0.35	2.5	16	0	2	45.1	44.14
